# Supplementary material for: Smart Approach for the Design of Highly Selective Aptamer-Based Biosensors
Source: Biosensors (Basel). 2022 Jul 27;12(8):574. doi: 10.3390/bios12080574 (PMC9405846; doi:10.3390/bios12080574)
Supplement: Supplementary file 1 [file biosensors-12-00574-s001.zip]

Archive with 1 entries (1 files):
- biosensors-1780592-supplementary.pdf
